# Supplementary material for: Description of two new species of Rhaphidophora and Diestramima (Orthoptera, Rhaphidophoridae) from China
Source: Zookeys. 2026 Mar 31;1275:299–309. doi: 10.3897/zookeys.1275.181827 (PMC13058596; doi:10.3897/zookeys.1275.181827)
Supplement: XML Treatment for Rhaphidophora jiaozishanensis [file zookeys.1275.181827-treatment1.xml]

<!DOCTYPE tp:taxon-treatment
  PUBLIC "-//TaxonX//DTD Taxonomic Treatment Publishing DTD v0 20100105//EN" "tax-treatment-NSO.dtd">
<tp:taxon-treatment xmlns:tp="http://www.plazi.org/taxpub"><tp:treatment-meta><kwd-group><label>Taxon classification</label><kwd>
                <named-content content-type="kingdom">Animalia</named-content>
              </kwd><kwd>
                <named-content content-type="order">Orthoptera</named-content>
              </kwd><kwd>
                <named-content content-type="family">Rhaphidophoridae</named-content>
              </kwd></kwd-group><mixed-citation publication-type="journal"><person-group><name><surname>Feng</surname><given-names>Xue-Li</given-names></name><name><surname>Zhao</surname><given-names>Zheng-Xue</given-names></name><name><surname>Xiao</surname><given-names>Jie</given-names></name><name><surname>Song</surname><given-names>Xiao-Hui</given-names></name><name><surname>Huang</surname><given-names>Xiu-Dong</given-names></name><name><surname>Chen</surname><given-names>Hao-Lin</given-names></name></person-group><article-title>Description of two new species of <italic><tp:taxon-name><tp:taxon-name-part taxon-name-part-type="genus" reg="Rhaphidophora">Rhaphidophora</tp:taxon-name-part></tp:taxon-name></italic> and <italic><tp:taxon-name><tp:taxon-name-part taxon-name-part-type="genus" reg="Diestramima">Diestramima</tp:taxon-name-part></tp:taxon-name></italic> (<tp:taxon-name><tp:taxon-name-part taxon-name-part-type="order" reg="Orthoptera">Orthoptera</tp:taxon-name-part></tp:taxon-name>, <tp:taxon-name><tp:taxon-name-part taxon-name-part-type="family" reg="Rhaphidophoridae">Rhaphidophoridae</tp:taxon-name-part></tp:taxon-name>) from China</article-title><source>Zookeys</source><day>31</day><month>03</month><year>2026</year><volume>1275</volume><fpage>299</fpage><lpage>309</lpage><pub-id pub-id-type="doi">10.3897/zookeys.1275.181827</pub-id></mixed-citation></tp:treatment-meta><tp:nomenclature><tp:taxon-name><object-id xmlns:xlink="http://www.w3.org/1999/xlink" content-type="arpha" xlink:type="simple">97DC9C6C-7D6A-5471-A7FB-755333D9387E</object-id>
                    		<tp:taxon-name-part taxon-name-part-type="genus" reg="Rhaphidophora">Rhaphidophora</tp:taxon-name-part> <tp:taxon-name-part taxon-name-part-type="species" reg="jiaozishanensis">jiaozishanensis</tp:taxon-name-part>
                    	
                    		<object-id xmlns:xlink="http://www.w3.org/1999/xlink" content-type="zoobank" xlink:type="simple">https://zoobank.org/8A8EC91D-3A81-4E64-8940-A50607386863</object-id>
                    	</tp:taxon-name><tp:taxon-authority>Feng &amp; Zhao</tp:taxon-authority><tp:taxon-status xmlns:xlink="http://www.w3.org/1999/xlink" xlink:type="simple">sp. nov.</tp:taxon-status><xref ref-type="fig" rid="F1">Figs 1</xref><xref ref-type="fig" rid="F2">, 2</xref><xref ref-type="fig" rid="F3">, 3</xref></tp:nomenclature><tp:treatment-sec sec-type="Chinese name"><title>Chinese name.</title><p>轿子山驼螽.</p></tp:treatment-sec><tp:treatment-sec sec-type="Type material"><title>Type material.</title><p><bold><italic>Holotype</italic></bold>: China • 1 ♂; Guizhou Province, Anshun City, Xixiu District, Jiaozishan Town; 24 Aug. 2025; Xueli Feng &amp; Zhengxue Zhao leg.; <abbrev xmlns:xlink="http://www.w3.org/1999/xlink" content-type="institution" xlink:title="Anshun University, Anshun City, Guizhou Province, China" xlink:type="simple">ASU</abbrev> ZooR20250802. <bold><italic>Paratype</italic></bold>: China • 1 ♀; same data as holotype; <abbrev xmlns:xlink="http://www.w3.org/1999/xlink" content-type="institution" xlink:title="Anshun University, Anshun City, Guizhou Province, China" xlink:type="simple">ASU</abbrev> ZooR202508021.</p></tp:treatment-sec><tp:treatment-sec sec-type="Diagnosis"><title>Diagnosis.</title><p><italic><tp:taxon-name><tp:taxon-name-part taxon-name-part-type="genus" reg="Rhaphidophora">Rhaphidophora</tp:taxon-name-part> <tp:taxon-name-part taxon-name-part-type="species" reg="jiaozishanensis">jiaozishanensis</tp:taxon-name-part></tp:taxon-name></italic> sp. nov. can be distinguished from congeners by the morphological characteristics of its epiproct. While this new species shares certain similarities with <italic><tp:taxon-name><tp:taxon-name-part taxon-name-part-type="genus" reg="Rhaphidophora">R.</tp:taxon-name-part> <tp:taxon-name-part taxon-name-part-type="species" reg="glenoides">glenoides</tp:taxon-name-part></tp:taxon-name></italic> Qin, Wang &amp; He, 2024, the former has an obtusely rounded apex with a median depression extending from the base to the apex, but the latter has a relatively acute apex, with the median depression reaching only one-third of the length from the base. Additionally, the two species diverge in body colour and size, and the number of hind tibial spines. The new species exhibits a dark-brown body, possesses 20 inner and 21 outer spines on the hind tibia, and is larger in body size (♂ 24.7 mm, ♀ 19.24 mm). In contrast, <italic><tp:taxon-name><tp:taxon-name-part taxon-name-part-type="genus" reg="Rhaphidophora">R.</tp:taxon-name-part> <tp:taxon-name-part taxon-name-part-type="species" reg="glenoides">glenoides</tp:taxon-name-part></tp:taxon-name></italic> displays a reddish-brown body, bears 17 or 18 spinules on each side of the hind tibia, and features a distinctly smaller body size (15 mm).</p></tp:treatment-sec><tp:treatment-sec sec-type="Description"><title>Description.</title><p>Male. Body rather large (24.7 mm, Fig. <xref ref-type="fig" rid="F1">1A–C</xref>). Fastigium of vertex divided by longitudinal furrow into pair of plate-like processes (Fig. <xref ref-type="fig" rid="F1">1D</xref>). Eyes reniform, near upper portion of outer margin of antennal sockets (Fig. <xref ref-type="fig" rid="F1">1D</xref>). Lateral ocelli oval, occupying approximately three-quarters of lateral margins of entire tubercles and situated at lateral base (Fig. <xref ref-type="fig" rid="F1">1D</xref>). Anterior margin of pronotum straight; posterior margin protruding caudad; ventral margin arched (Fig. <xref ref-type="fig" rid="F1">1E, F</xref>); posterior margin of mesonotum protruding caudad; posterior margin of metanotum protruding caudad (Fig. <xref ref-type="fig" rid="F1">1F</xref>).</p><fig id="F1" position="float" orientation="portrait"><object-id xmlns:xlink="http://www.w3.org/1999/xlink" content-type="doi" xlink:type="simple">10.3897/zookeys.1275.181827.figure1</object-id><object-id xmlns:xlink="http://www.w3.org/1999/xlink" content-type="arpha" xlink:type="simple">B15330EF-7E82-57BE-9990-DBCB51BB0AD3</object-id><label>Figure 1.</label><caption><p><italic><tp:taxon-name><tp:taxon-name-part taxon-name-part-type="genus" reg="Rhaphidophora">Rhaphidophora</tp:taxon-name-part> <tp:taxon-name-part taxon-name-part-type="species" reg="jiaozishanensis">jiaozishanensis</tp:taxon-name-part></tp:taxon-name></italic> sp. nov. (male). <bold>A</bold>. Habitus, lateral view; <bold>B</bold>. Habitus, dorsal view; <bold>C</bold>. Habitus, ventral view; <bold>D</bold>. Head, frontal view; <bold>E</bold>. Head and pronotum, dorsal view; <bold>F</bold>. Head and thorax, lateral view; <bold>G</bold>. Terminalia, ventral view; <bold>H</bold>. Terminalia, lateral view; <bold>I</bold>. Terminalia, ventral view.</p></caption><graphic xmlns:xlink="http://www.w3.org/1999/xlink" xlink:href="zookeys-1275-299_article-181827__-g001.jpg" id="oo_1574629.jpg" position="float" orientation="portrait" xlink:type="simple"><uri content-type="original_file" xlink:type="simple">https://binary.pensoft.net/fig/1574629</uri></graphic></fig><p>Fore and mid legs slender; hind legs relatively long and robust. Dorsal surface of forecoxae bearing small spines. Fore femur about <sup>1</sup>/<sub>2</sub> times longer than pronotum, with ventral and dorsal sides unarmed; internal genicular lobe with 1 spine, and external genicular lobe without spine; fore tibia ventrally with 2 inner and 2 outer spines; apex with 1 pair of spines on ventral surface. Middle femur ventrally unarmed; internal and external genicular lobes with 1 long spine each on dorsal surface; dorsal surface of mesotibiae with 2 spines on both inner and outer sides, with 1 spine on each side of dorsal apex; ventral surface with 2 spines at middle and 1 spine on each side of ventral apex. Hind femur ventrally unarmed; internal genicular lobe with 1 spine; hind tibia dorsally with 20 inner and 21 outer spines, apex with 1 pair of long dorsal spines, 1 pair of long ventral spines, and 1 pair of small spines between paired ventral spines; the longest dorso-apical spine exceeds dorso-apical spine on hind metatarsus. Hind metatarsus keeled beneath.</p><p>Abdominal tergites without processes. Posterior margin of tenth abdominal tergite concave; abdominal sternites bearing oval ventral processes (Fig. <xref ref-type="fig" rid="F1">1C, I</xref>). Epiproct simple, approximately triangular, with a rounded apex and overall symmetry; base concave in an arcuate manner, with each lateral side of the base possessing an elliptical structure densely covered by fine setae. Epiproct with a longitudinal structure along midline, defined by raised margins on either side and a central depression, similarly densely adorned with setae (Fig. <xref ref-type="fig" rid="F1">1G, H</xref>).</p><p>Female. General appearance similar to that of male (Fig. <xref ref-type="fig" rid="F2">2A–C</xref>), with distribution and quantity of leg spines consistent with male counterpart. Ovipositor longer than ½ length of hind femur; base of ovipositor broad, narrowing to apex; apex pointed and distinctly curved upwards; ventral edge of distal part of inferior valves bearing 12 distinct denticles (Fig. <xref ref-type="fig" rid="F2">2G</xref>). Subgenital plate furnished with 3 nearly triangular lobes; median lobe relatively large, with lateral margins parallel at basal fifth; paired lateral lobes smaller (Fig. <xref ref-type="fig" rid="F2">2F</xref>).</p><fig id="F2" position="float" orientation="portrait"><object-id xmlns:xlink="http://www.w3.org/1999/xlink" content-type="doi" xlink:type="simple">10.3897/zookeys.1275.181827.figure2</object-id><object-id xmlns:xlink="http://www.w3.org/1999/xlink" content-type="arpha" xlink:type="simple">0634ACC8-BA97-576F-8A75-E7F877E395C6</object-id><label>Figure 2.</label><caption><p><italic><tp:taxon-name><tp:taxon-name-part taxon-name-part-type="genus" reg="Rhaphidophora">Rhaphidophora</tp:taxon-name-part> <tp:taxon-name-part taxon-name-part-type="species" reg="jiaozishanensis">jiaozishanensis</tp:taxon-name-part></tp:taxon-name></italic> sp. nov. (female). <bold>A</bold>. Habitus, dorsal view; <bold>B</bold>. Habitus, lateral view; <bold>C</bold>. Habitus, ventral view; <bold>D</bold>. Apex of abdomen, posterodorsal view; <bold>E</bold>. Apex of abdomen, posterolateral view; <bold>F</bold>. Subgenital plate, ventral view; <bold>G</bold>. Ovipositor, lateral view; <bold>H</bold>. Hind tarsus, lateral view.</p></caption><graphic xmlns:xlink="http://www.w3.org/1999/xlink" xlink:href="zookeys-1275-299_article-181827__-g002.jpg" id="oo_1574630.jpg" position="float" orientation="portrait" xlink:type="simple"><uri content-type="original_file" xlink:type="simple">https://binary.pensoft.net/fig/1574630</uri></graphic></fig></tp:treatment-sec><tp:treatment-sec sec-type="Colouration"><title>Colouration.</title><p>Body nearly unicolour, dark brown, and tergites shining. Face reddish brown, without distinct stripes. Legs with light-brown annular stripes.</p></tp:treatment-sec><tp:treatment-sec sec-type="Measurements"><title>Measurements.</title><p>Body: ♂ 24.7 mm, ♀ 19.24 mm; pronotum: ♂ 6.88 mm, ♀ 6.50 mm; fore femur: ♂ 8.10 mm, ♀ 7.72 mm; hind femur: ♂ 18.44 mm, ♀ 18.30 mm; hind tibia: ♂ 17.14 mm, ♀ 17.00 mm; ovipositor: ♀ 11.18 mm.</p></tp:treatment-sec><tp:treatment-sec sec-type="Distribution"><title>Distribution.</title><p>In China, most species of the genus <italic><tp:taxon-name><tp:taxon-name-part taxon-name-part-type="genus" reg="Rhaphidophora">Rhaphidophora</tp:taxon-name-part></tp:taxon-name></italic> are distributed south of the Yangtze River in the provinces of Hunan, Guangxi, and Yunnan. Among these, Yunnan is a distribution hotspot, with 11 recorded species (Fig. <xref ref-type="fig" rid="F3">3A</xref>). This new species was collected in Guizhou Province (Fig. <xref ref-type="fig" rid="F3">3A–C</xref>).</p><fig id="F3" position="float" orientation="portrait"><object-id xmlns:xlink="http://www.w3.org/1999/xlink" content-type="doi" xlink:type="simple">10.3897/zookeys.1275.181827.figure3</object-id><object-id xmlns:xlink="http://www.w3.org/1999/xlink" content-type="arpha" xlink:type="simple">A15DD949-EAC5-5ACB-AB97-5A11434004FF</object-id><label>Figure 3.</label><caption><p><italic><tp:taxon-name><tp:taxon-name-part taxon-name-part-type="genus" reg="Rhaphidophora">Rhaphidophora</tp:taxon-name-part> <tp:taxon-name-part taxon-name-part-type="species" reg="jiaozishanensis">jiaozishanensis</tp:taxon-name-part></tp:taxon-name></italic> sp. nov. <bold>A</bold>. Distribution; <bold>B</bold>. Habitat; <bold>C</bold>. Female.</p></caption><graphic xmlns:xlink="http://www.w3.org/1999/xlink" xlink:href="zookeys-1275-299_article-181827__-g003.jpg" id="oo_1574631.jpg" position="float" orientation="portrait" xlink:type="simple"><uri content-type="original_file" xlink:type="simple">https://binary.pensoft.net/fig/1574631</uri></graphic></fig></tp:treatment-sec><tp:treatment-sec sec-type="Etymology"><title>Etymology.</title><p>The specific epithet refers to the Jiaozishan Town where this species occurs.</p></tp:treatment-sec></tp:taxon-treatment>
