# Supplementary material for: Description of two new species of Rhaphidophora and Diestramima (Orthoptera, Rhaphidophoridae) from China
Source: Zookeys. 2026 Mar 31;1275:299–309. doi: 10.3897/zookeys.1275.181827 (PMC13058596; doi:10.3897/zookeys.1275.181827)
Supplement: XML Treatment for Diestramima (Baculitettix) phytophylacis [file zookeys.1275.181827-treatment2.xml]

<!DOCTYPE tp:taxon-treatment
  PUBLIC "-//TaxonX//DTD Taxonomic Treatment Publishing DTD v0 20100105//EN" "tax-treatment-NSO.dtd">
<tp:taxon-treatment xmlns:tp="http://www.plazi.org/taxpub"><tp:treatment-meta><kwd-group><label>Taxon classification</label><kwd>
                <named-content content-type="kingdom">Animalia</named-content>
              </kwd><kwd>
                <named-content content-type="order">Orthoptera</named-content>
              </kwd><kwd>
                <named-content content-type="family">Rhaphidophoridae</named-content>
              </kwd></kwd-group><mixed-citation publication-type="journal"><person-group><name><surname>Feng</surname><given-names>Xue-Li</given-names></name><name><surname>Zhao</surname><given-names>Zheng-Xue</given-names></name><name><surname>Xiao</surname><given-names>Jie</given-names></name><name><surname>Song</surname><given-names>Xiao-Hui</given-names></name><name><surname>Huang</surname><given-names>Xiu-Dong</given-names></name><name><surname>Chen</surname><given-names>Hao-Lin</given-names></name></person-group><article-title>Description of two new species of <italic><tp:taxon-name><tp:taxon-name-part taxon-name-part-type="genus" reg="Rhaphidophora">Rhaphidophora</tp:taxon-name-part></tp:taxon-name></italic> and <italic><tp:taxon-name><tp:taxon-name-part taxon-name-part-type="genus" reg="Diestramima">Diestramima</tp:taxon-name-part></tp:taxon-name></italic> (<tp:taxon-name><tp:taxon-name-part taxon-name-part-type="order" reg="Orthoptera">Orthoptera</tp:taxon-name-part></tp:taxon-name>, <tp:taxon-name><tp:taxon-name-part taxon-name-part-type="family" reg="Rhaphidophoridae">Rhaphidophoridae</tp:taxon-name-part></tp:taxon-name>) from China</article-title><source>Zookeys</source><day>31</day><month>03</month><year>2026</year><volume>1275</volume><fpage>299</fpage><lpage>309</lpage><pub-id pub-id-type="doi">10.3897/zookeys.1275.181827</pub-id></mixed-citation></tp:treatment-meta><tp:nomenclature><tp:taxon-name><object-id xmlns:xlink="http://www.w3.org/1999/xlink" content-type="arpha" xlink:type="simple">B0048234-3F9B-5F45-B78C-0A2251EECDB4</object-id>
                    		<tp:taxon-name-part taxon-name-part-type="genus" reg="Diestramima">Diestramima</tp:taxon-name-part> (<tp:taxon-name-part taxon-name-part-type="subgenus" reg="Baculitettix">Baculitettix</tp:taxon-name-part>) <tp:taxon-name-part taxon-name-part-type="species" reg="phytophylacis">phytophylacis</tp:taxon-name-part>
                    	
                    		<object-id xmlns:xlink="http://www.w3.org/1999/xlink" content-type="zoobank" xlink:type="simple">https://zoobank.org/361EB7F4-3389-425B-A4D5-836F6EC4DC41</object-id>
                    	</tp:taxon-name><tp:taxon-authority>Feng &amp; Zhao</tp:taxon-authority><tp:taxon-status xmlns:xlink="http://www.w3.org/1999/xlink" xlink:type="simple">sp. nov.</tp:taxon-status><xref ref-type="fig" rid="F4">Figs 4</xref><xref ref-type="fig" rid="F5">, 5</xref><xref ref-type="fig" rid="F6">, 6</xref></tp:nomenclature><tp:treatment-sec sec-type="Chinese name"><title>Chinese name.</title><p>植保突灶螽.</p></tp:treatment-sec><tp:treatment-sec sec-type="Type material"><title>Type material.</title><p><bold><italic>Holotype</italic></bold>: China • 1 ♂; Guizhou Province, Anshun City, Xixiu District, Jiaozishan Town; 24 Aug. 2025; Xueli Feng &amp; Zhengxue Zhao leg.; <abbrev xmlns:xlink="http://www.w3.org/1999/xlink" content-type="institution" xlink:title="Anshun University, Anshun City, Guizhou Province, China" xlink:type="simple">ASU</abbrev> ZooD20250812. <bold><italic>Paratypes</italic></bold>: China • 1 ♂; same data as holotype; <abbrev xmlns:xlink="http://www.w3.org/1999/xlink" content-type="institution" xlink:title="Anshun University, Anshun City, Guizhou Province, China" xlink:type="simple">ASU</abbrev> ZooD202508121. • 10 ♀; same data as holotype; <abbrev xmlns:xlink="http://www.w3.org/1999/xlink" content-type="institution" xlink:title="Anshun University, Anshun City, Guizhou Province, China" xlink:type="simple">ASU</abbrev> ZooD202508122 to ZooD202508129, ZooD2025081210, ZooD2025081211.</p></tp:treatment-sec><tp:treatment-sec sec-type="Diagnosis"><title>Diagnosis.</title><p><tp:taxon-name><tp:taxon-name-part taxon-name-part-type="genus" reg="Diestramima">Diestramima</tp:taxon-name-part> (<tp:taxon-name-part taxon-name-part-type="subgenus" reg="Baculitettix">Baculitettix</tp:taxon-name-part>) <tp:taxon-name-part taxon-name-part-type="species" reg="phytophylacis">phytophylacis</tp:taxon-name-part></tp:taxon-name> sp. nov. can be distinguished from congeners based on the morphological features of the posteromedian process of the seventh abdominal tergite. Although this new species is similar to <tp:taxon-name><tp:taxon-name-part taxon-name-part-type="genus" reg="Diestramima">Diestramima</tp:taxon-name-part> (<tp:taxon-name-part taxon-name-part-type="subgenus" reg="Baculitettix">Baculitettix</tp:taxon-name-part>) <tp:taxon-name-part taxon-name-part-type="species" reg="beybienkoi">beybienkoi</tp:taxon-name-part></tp:taxon-name> Qin, Wang, Liu &amp; Li, 2016, it is readily differentiated by the following diagnostic traits: in <tp:taxon-name><tp:taxon-name-part taxon-name-part-type="genus" reg="Diestramima">D.</tp:taxon-name-part> (<tp:taxon-name-part taxon-name-part-type="subgenus" reg="Baculitettix">B.</tp:taxon-name-part>) <tp:taxon-name-part taxon-name-part-type="species" reg="phytophylacis">phytophylacis</tp:taxon-name-part></tp:taxon-name> sp. nov., the posteromedian process of the seventh abdominal tergite is of moderate length, with nearly parallel lateral margins, and its apex is slightly broadened, forming an arcuate projection. In contrast, the posteromedian process of <tp:taxon-name><tp:taxon-name-part taxon-name-part-type="genus" reg="Diestramima">D.</tp:taxon-name-part> (<tp:taxon-name-part taxon-name-part-type="subgenus" reg="Baculitettix">B.</tp:taxon-name-part>) <tp:taxon-name-part taxon-name-part-type="species" reg="beybienkoi">beybienkoi</tp:taxon-name-part></tp:taxon-name> is relatively narrow, and its apex is distinctly dilated. Moreover, the posterior margin of the apex in <tp:taxon-name><tp:taxon-name-part taxon-name-part-type="genus" reg="Diestramima">D.</tp:taxon-name-part> (<tp:taxon-name-part taxon-name-part-type="subgenus" reg="Baculitettix">B.</tp:taxon-name-part>) <tp:taxon-name-part taxon-name-part-type="species" reg="beybienkoi">beybienkoi</tp:taxon-name-part></tp:taxon-name> is furnished with three small protuberances: the lateral protuberances are angular, whereas the median one is nearly semicircular.</p></tp:treatment-sec><tp:treatment-sec sec-type="Description"><title>Description.</title><p><bold>Male</bold>. Body medium-sized (22.16–23.14 mm, Fig. <xref ref-type="fig" rid="F4">4A–C</xref>). Fastigium of vertex divided by longitudinal furrow into a pair of plate-like processes (Fig. <xref ref-type="fig" rid="F4">4D</xref>). Eyes reniform, close to upper part of outer margin of antennal sockets (Fig. <xref ref-type="fig" rid="F4">4D</xref>). Lateral ocelli oval, occupying approximately 3/4 of lateral margins of entire tubercles, situated at lateral base; median ocellus located between antennal sockets (Fig. <xref ref-type="fig" rid="F4">4D</xref>). Anterior margin of pronotum extending forward, posterior margin protruding caudad, ventral margin arched (Fig. <xref ref-type="fig" rid="F4">4E, F</xref>); posterior margin of mesonotum protruding caudad; posterior margin of metanotum protruding caudad (Fig. <xref ref-type="fig" rid="F4">4F</xref>).</p><fig id="F4" position="float" orientation="portrait"><object-id xmlns:xlink="http://www.w3.org/1999/xlink" content-type="doi" xlink:type="simple">10.3897/zookeys.1275.181827.figure4</object-id><object-id xmlns:xlink="http://www.w3.org/1999/xlink" content-type="arpha" xlink:type="simple">5A606FA8-A938-5EF9-A01B-F01752EFAE9C</object-id><label>Figure 4.</label><caption><p><italic><tp:taxon-name><tp:taxon-name-part taxon-name-part-type="genus" reg="Diestramima">Diestramima</tp:taxon-name-part> <tp:taxon-name-part taxon-name-part-type="species" reg="phytophylacis">phytophylacis</tp:taxon-name-part></tp:taxon-name></italic> sp. nov. (male). <bold>A</bold>. Habitus, lateral view; <bold>B</bold>. Habitus, dorsal view; <bold>C</bold>. Habitus, ventral view; <bold>D</bold>. Head, frontal view; <bold>E</bold>. Head and pronotum, dorsal view; <bold>F</bold>. Head and thorax, lateral view; <bold>G</bold>. Terminalia, lateral view; <bold>H</bold>. Posteromedian process of the seventh abdominal tergite, dorsal view; <bold>I</bold>. Terminalia, ventral view.</p></caption><graphic xmlns:xlink="http://www.w3.org/1999/xlink" xlink:href="zookeys-1275-299_article-181827__-g004.jpg" id="oo_1574632.jpg" position="float" orientation="portrait" xlink:type="simple"><uri content-type="original_file" xlink:type="simple">https://binary.pensoft.net/fig/1574632</uri></graphic></fig><p>Fore and mid legs slender, hind legs relatively long and robust. Forecoxae bearing small, medial projections. Fore femur about 2.2 times longer than pronotum, with ventral and dorsal sides unarmed, external genicular lobe with 1 long spine, and internal genicular lobe without spine; fore tibia ventrally with 2 inner and 2 outer spines; apex with 1 dorsal spine and 1 pair of ventral spines, and 1 small spine between the paired ventral spines. Middle femur ventral and dorsal sides unarmed; internal and external genicular lobes with 1 long spine respectively on the dorsal surface; ventral surface of mesotibiae with 2 spines on both the inner and outer sides, apex with 1 pair of small dorsal spines and 1 pair of ventral spines, and 1 small spine between paired ventral spines. Hind femur with 7 or 8 inner spines on ventral surface, internal genicular lobe with 1 small spine; external genicular lobe unarmed. Hind tibia dorsally with 27–29 inner and 29–31 outer spines; subapex with 1 pair of dorsal spines, and apex with 1 pair of dorsal spines and 2 pairs of ventral spines, with intero-dorsal spine slightly shorter than hind basitarsus; longest dorso-apical spine not exceeding dorso-apical spine of hind metatarsus. Hind metatarsus keeled beneath.</p><p>Posterior margin of sixth abdominal tergite nearly straight. Posteromedian process of seventh abdominal tergite of medium length, with lateral margins nearly parallel; apex slightly broadened and forming an arcuate projection (Fig. <xref ref-type="fig" rid="F4">4G, H</xref>). Basal half of paraproct expanded, tapering posteriorly, and with a blunt apex (Fig. <xref ref-type="fig" rid="F4">4G</xref>).</p><p><bold>Female</bold>. General appearance similar to males (Fig. <xref ref-type="fig" rid="F5">5A–C</xref>). Ovipositor length nearly equal to body length, with a broad base, narrowing to apex, pointed and slightly curved upwards, almost indistinct denticles on ventral edge of distal part of inferior valves (Fig. <xref ref-type="fig" rid="F5">5G</xref>). Subgenital plate roughly triangular (Fig. <xref ref-type="fig" rid="F5">5F</xref>).</p><fig id="F5" position="float" orientation="portrait"><object-id xmlns:xlink="http://www.w3.org/1999/xlink" content-type="doi" xlink:type="simple">10.3897/zookeys.1275.181827.figure5</object-id><object-id xmlns:xlink="http://www.w3.org/1999/xlink" content-type="arpha" xlink:type="simple">3F3EE1E9-ECAD-59EC-99E4-766848288D5D</object-id><label>Figure 5.</label><caption><p><italic><tp:taxon-name><tp:taxon-name-part taxon-name-part-type="genus" reg="Diestramima">Diestramima</tp:taxon-name-part> <tp:taxon-name-part taxon-name-part-type="species" reg="phytophylacis">phytophylacis</tp:taxon-name-part></tp:taxon-name></italic> sp. nov. (female). <bold>A</bold>. Habitus, lateral view; <bold>B</bold>. Habitus, dorsal view; <bold>C</bold>. Habitus, ventral view; <bold>D</bold>. Apex of abdomen, posterodorsal view; <bold>E</bold>. Apex of abdomen, posterolateral view; <bold>F</bold>. Subgenital plate, ventral view; <bold>G</bold>. Ovipositor, lateral view; <bold>H</bold>. Hind tarsus, lateral view.</p></caption><graphic xmlns:xlink="http://www.w3.org/1999/xlink" xlink:href="zookeys-1275-299_article-181827__-g005.jpg" id="oo_1574633.jpg" position="float" orientation="portrait" xlink:type="simple"><uri content-type="original_file" xlink:type="simple">https://binary.pensoft.net/fig/1574633</uri></graphic></fig></tp:treatment-sec><tp:treatment-sec sec-type="Colouration"><title>Colouration.</title><p>Body blackish brown, mottled with dark-brown blotches. Head light brown, with a pair of dark vertical bands beneath eyes and at antennal sockets, dark dorsal spots posterior to eyes, and aclypeus bearing one dark spot on each side. Legs with light-brown annular stripes.</p></tp:treatment-sec><tp:treatment-sec sec-type="Measurements"><title>Measurements.</title><p>Body: ♂ 22.16–23.14 mm, ♀ 19.22–22.08 mm; pronotum: ♂ 6.00–6.46 mm, ♀ 5.80–6.18 mm; fore femur: ♂ 12.5–14.30 mm, ♀ 12.00–14.12 mm; hind femur: ♂ 24.04–25.80 mm, ♀ 23.54–25.00 mm; ovipositor: ♀ 16.48–20.90 mm.</p></tp:treatment-sec><tp:treatment-sec sec-type="Distribution"><title>Distribution.</title><p>Most species of this genus are distributed in southern China, including Hunan, Guangxi, Zhejiang, Yunnan, and Guizhou. Guangxi is a hotspot for <italic><tp:taxon-name><tp:taxon-name-part taxon-name-part-type="genus" reg="Diestramima">Diestramima</tp:taxon-name-part></tp:taxon-name></italic> species, with 15 recorded (Fig. <xref ref-type="fig" rid="F6">6A</xref>). This new species was collected from Guizhou Province (Fig. <xref ref-type="fig" rid="F6">6A–C</xref>).</p><fig id="F6" position="float" orientation="portrait"><object-id xmlns:xlink="http://www.w3.org/1999/xlink" content-type="doi" xlink:type="simple">10.3897/zookeys.1275.181827.figure6</object-id><object-id xmlns:xlink="http://www.w3.org/1999/xlink" content-type="arpha" xlink:type="simple">B98A46CB-0EFF-5AFC-8270-BD5FD387BE61</object-id><label>Figure 6.</label><caption><p><italic><tp:taxon-name><tp:taxon-name-part taxon-name-part-type="genus" reg="Diestramima">Diestramima</tp:taxon-name-part> <tp:taxon-name-part taxon-name-part-type="species" reg="phytophylacis">phytophylacis</tp:taxon-name-part></tp:taxon-name></italic> sp. nov. <bold>A</bold>. Distribution; <bold>B</bold>. Habitat; <bold>C</bold>. Male.</p></caption><graphic xmlns:xlink="http://www.w3.org/1999/xlink" xlink:href="zookeys-1275-299_article-181827__-g006.jpg" id="oo_1574634.jpg" position="float" orientation="portrait" xlink:type="simple"><uri content-type="original_file" xlink:type="simple">https://binary.pensoft.net/fig/1574634</uri></graphic></fig></tp:treatment-sec><tp:treatment-sec sec-type="Etymology"><title>Etymology.</title><p>The specific epithet <italic>phytophylacis</italic> is a noun in the genitive singular, derived from the Greek roots <italic>phyton</italic> (meaning “plant”) and <italic>phylax</italic> (meaning “protector”). The name, meaning “of the plant protector,” is dedicated to the Plant Protection majors at the College of Agriculture, Anshun University, amd commemorates the discovery of the species during their field internship.</p></tp:treatment-sec></tp:taxon-treatment>
